# Supplementary material for: Usefulness of the cytokines expression of Th1/Th2/Th17 and urinary CD80 excretion in adult-onset minimal change disease
Source: PeerJ. 2020 Sep 8;8:e9854. doi: 10.7717/peerj.9854 (PMC7485503; doi:10.7717/peerj.9854)
Supplement: Supplemental Information 1 [file peerj-08-9854-s001.zip]

Archive with 27 entries (23 files):
- raw data/
- raw data/CD80 and CTLA-4/
- raw data/CD80 and CTLA-4/Serum CD80.xlsx
- raw data/CD80 and CTLA-4/Urinary CD80.xlsx
- raw data/CD80 and CTLA-4/Urinary CTLA-4 and CD80 correlation in remission.xlsx
- raw data/CD80 and CTLA-4/Urinary CTLA-4 and CD80 correlation.xlsx
- raw data/CD80 and CTLA-4/Urinary CTLA-4 and UpUc.xlsx
- raw data/CD80 and CTLA-4/Urinary CTLA-4.xlsx
- raw data/CD80 and CTLA-4/serum CD80 to CTLA-4 ratio.xlsx
- raw data/CD80 and CTLA-4/serum CTLA-4.xlsx
- raw data/CD80 and CTLA-4/urinary CD80 and UpUc correlation.xlsx
- raw data/CD80 and CTLA-4/urinary CD80 to CTLA-4 ratio.xlsx
- raw data/cytokines antibody array/
- raw data/cytokines antibody array/Figure 1.pptx
- raw data/cytokines antibody array/Microarray_raw_data.xls
- raw data/cytokines antibody array/Up and down by 1.5 times.xls
- raw data/cytokines antibody array/cluster.png
- raw data/cytokines antibody array/note.txt
- raw data/lymphocyte subsets/
- raw data/lymphocyte subsets/B cell proportion.xlsx
- raw data/lymphocyte subsets/Doubt (+) T cell proportion.xlsx
- raw data/lymphocyte subsets/Doubt (-) T cell proportion.xlsx
- raw data/lymphocyte subsets/NK cell proportion.xlsx
- raw data/lymphocyte subsets/T4 lymphocyte proportion.xlsx
- raw data/lymphocyte subsets/T4+ to T8+ ratio.xlsx
- raw data/lymphocyte subsets/T8 lymphocyte proportion.xlsx
- raw data/lymphocyte subsets/Total T lymphocyte proportion.xlsx
