# Supplementary material for: Usefulness of the cytokines expression of Th1/Th2/Th17 and urinary CD80 excretion in adult-onset minimal change disease
Source: PeerJ. 2020 Sep 8;8:e9854. doi: 10.7717/peerj.9854 (PMC7485503; doi:10.7717/peerj.9854)
Supplement: Supplemental Information 1 [file peerj-08-9854-s001.zip › raw data/CD80 and CTLA-4/Serum CD80.xlsx]

## Sheet: Sheet1
MCD in relapse	MCD in remission	Healthy controls
357	397	257
500	256	269
578	289	398
259	245	346
368	289	458
379	276	318
450	200	483
278	356	277
290	280	276
340
