# Supplementary material for: Usefulness of the cytokines expression of Th1/Th2/Th17 and urinary CD80 excretion in adult-onset minimal change disease
Source: PeerJ. 2020 Sep 8;8:e9854. doi: 10.7717/peerj.9854 (PMC7485503; doi:10.7717/peerj.9854)
Supplement: Supplemental Information 1 [file peerj-08-9854-s001.zip › raw data/CD80 and CTLA-4/Urinary CD80.xlsx]

## Sheet: Sheet1
MCD in relapse	MCD in remission	Healthy controls
271	90	100
737	79	44
199	60	32
1050	110	57
864	120	69
503	54	75
560	68	110
1250	73	80
240	82	40
310
