# Supplementary material for: Usefulness of the cytokines expression of Th1/Th2/Th17 and urinary CD80 excretion in adult-onset minimal change disease
Source: PeerJ. 2020 Sep 8;8:e9854. doi: 10.7717/peerj.9854 (PMC7485503; doi:10.7717/peerj.9854)
Supplement: Supplemental Information 1 [file peerj-08-9854-s001.zip › raw data/CD80 and CTLA-4/Urinary CTLA-4 and CD80 correlation in remission.xlsx]

## Sheet: Sheet1
Urinary CTLA-4 in remission	Urinary CD80 in remission
142	90
139	79
127	60
189	110
199	120
165	54
155	68
153	73
126	82
