# Supplementary material for: Usefulness of the cytokines expression of Th1/Th2/Th17 and urinary CD80 excretion in adult-onset minimal change disease
Source: PeerJ. 2020 Sep 8;8:e9854. doi: 10.7717/peerj.9854 (PMC7485503; doi:10.7717/peerj.9854)
Supplement: Supplemental Information 1 [file peerj-08-9854-s001.zip › raw data/CD80 and CTLA-4/Urinary CTLA-4 and CD80 correlation.xlsx]

## Sheet: Sheet1
Urinary CTLA-4 in relapse	Urinary CD80 in relapse
158	271
209	737
147	199
200	1050
157	864
178	503
196	560
150	1250
207	240
135	310
