# Supplementary material for: Usefulness of the cytokines expression of Th1/Th2/Th17 and urinary CD80 excretion in adult-onset minimal change disease
Source: PeerJ. 2020 Sep 8;8:e9854. doi: 10.7717/peerj.9854 (PMC7485503; doi:10.7717/peerj.9854)
Supplement: Supplemental Information 1 [file peerj-08-9854-s001.zip › raw data/CD80 and CTLA-4/Urinary CTLA-4 and UpUc.xlsx]

## Sheet: Sheet1
Up/Uc Ratio	Urinary CTLA-4
10.5	158
3.7	209
7	147
15	200
3.5	157
22.6	178
11	196
8.5	150
25.9	207
18	135
