# Supplementary material for: Usefulness of the cytokines expression of Th1/Th2/Th17 and urinary CD80 excretion in adult-onset minimal change disease
Source: PeerJ. 2020 Sep 8;8:e9854. doi: 10.7717/peerj.9854 (PMC7485503; doi:10.7717/peerj.9854)
Supplement: Supplemental Information 1 [file peerj-08-9854-s001.zip › raw data/CD80 and CTLA-4/Urinary CTLA-4.xlsx]

## Sheet: Sheet1
MCD in relapse	MCD in remission	Healthy controls
158	142	200
209	139	210
147	127	168
200	189	189
157	199	146
178	165	139
196	155	132
150	153	129
207	126	127
135
