# Supplementary material for: Usefulness of the cytokines expression of Th1/Th2/Th17 and urinary CD80 excretion in adult-onset minimal change disease
Source: PeerJ. 2020 Sep 8;8:e9854. doi: 10.7717/peerj.9854 (PMC7485503; doi:10.7717/peerj.9854)
Supplement: Supplemental Information 1 [file peerj-08-9854-s001.zip › raw data/CD80 and CTLA-4/serum CD80 to CTLA-4 ratio.xlsx]

## Sheet: Sheet1
MCD in relapse	MCD in remission	Healthy controls
1.92	2	2.59
2.5	1.63	2.8
3.73	2.14	2.95
2.12	2.5	2.94
3.79	2.92	3.6
3.18	2.21	2.09
2.83	1.18	2.89
1.67	2	1.36
2.09	2.26	1.48
2.26
