# Supplementary material for: Usefulness of the cytokines expression of Th1/Th2/Th17 and urinary CD80 excretion in adult-onset minimal change disease
Source: PeerJ. 2020 Sep 8;8:e9854. doi: 10.7717/peerj.9854 (PMC7485503; doi:10.7717/peerj.9854)
Supplement: Supplemental Information 1 [file peerj-08-9854-s001.zip › raw data/CD80 and CTLA-4/serum CTLA-4.xlsx]

## Sheet: Sheet1
MCD in relapse	MCD in remission	Healthy controls
186	198	99
200	157	96
155	135	135
122	98	165
97	99	127
119	125	152
159	169	167
167	178	203
139	124	187
150
