# Supplementary material for: Usefulness of the cytokines expression of Th1/Th2/Th17 and urinary CD80 excretion in adult-onset minimal change disease
Source: PeerJ. 2020 Sep 8;8:e9854. doi: 10.7717/peerj.9854 (PMC7485503; doi:10.7717/peerj.9854)
Supplement: Supplemental Information 1 [file peerj-08-9854-s001.zip › raw data/CD80 and CTLA-4/urinary CD80 and UpUc correlation.xlsx]

## Sheet: Sheet1
Up/Uc Ratio	Urinary CD80(ng/g creatinine)
10.5	271
3.7	737
7	199
15	1050
3.5	864
22.6	503
11	560
8.5	1250
25.9	240
18	310
