# Supplementary material for: Usefulness of the cytokines expression of Th1/Th2/Th17 and urinary CD80 excretion in adult-onset minimal change disease
Source: PeerJ. 2020 Sep 8;8:e9854. doi: 10.7717/peerj.9854 (PMC7485503; doi:10.7717/peerj.9854)
Supplement: Supplemental Information 1 [file peerj-08-9854-s001.zip › raw data/cytokines antibody array/Microarray_raw_data.xls]

## Sheet: Original value
			Original value
Row	Column	Name	2	19	22	4	5	15	6	7	26	10	28	14
1	1	Pos	50877	50376	47712	45315	44055	45025	46111	44458	46131	37131	45144	43502
1	2	Pos	49876	49276	48187	46208	44782	46097	47113	45674	47412	41150	45165	44277
1	3	Neg	16134	14996	13992	4140	3892	4349	5773	3576	3745	2023	5714	2784
1	4	Neg	12571	11387	12009	3362	3225	3354	3660	2795	2983	1719	3936	1236
1	5	CD30	19609	20491	19510	3686	3660	4122	4111	3508	4062	6803	10264	13183
1	6	CD40 Ligand	23551	33428	30765	22543	13009	10963	13323	25777	31028	29461	29118	29445
1	7	CD40	20178	28543	28976	8970	5283	4396	4930	5753	11295	12564	9894	29266
1	8	GCSF	17196	19585	17762	4664	3181	3634	3714	2643	2967	5062	4609	5264
1	9	GITR	35151	38708	36557	31263	22987	18200	26116	27234	27995	30873	30216	34131
1	10	GM-CSF	17602	20773	23704	8715	3414	4272	5950	3299	3051	7464	8562	4979
1	11	IFN-gamma	36541	38609	38096	25928	17338	21042	27892	23442	15786	25602	27078	26336
1	12	IL-1 R1	27848	32209	29880	10064	10202	15469	20093	13666	4405	15038	18022	25102
2	1	Pos	51875	49856	48426	45220	43049	45344	44228	44064	45701	37860	44714	43615
2	2	Pos	49595	47800	48952	46684	43211	45634	46161	45618	47588	42571	45540	44356
2	3	Neg	15680	13015	14491	4414	3799	5027	5441	3446	3568	3045	7079	3045
2	4	Neg	12473	12020	12062	3430	3070	3479	3824	2930	3011	2160	4505	1374
2	5	CD30	19541	18893	18111	3731	4767	3683	3761	3537	4366	8333	9055	12387
2	6	CD40 Ligand	25420	29994	29273	19557	12435	9498	8704	22545	29033	29176	25179	32363
2	7	CD40	20136	25370	29307	8205	6768	4250	4419	5579	9574	11708	10741	30440
2	8	GCSF	16688	19269	20597	4997	3226	3916	3769	2992	3167	5143	5543	6728
2	9	GITR	33313	36085	37718	28591	24719	11564	16942	21155	25254	32611	27292	32500
2	10	GM-CSF	20667	20385	23934	7655	3650	4247	6566	3072	3585	8799	8906	4114
2	11	IFN-gamma	34702	37943	37986	23032	17037	18617	26522	19631	17328	26321	25410	25728
2	12	IL-1 R1	28773	28956	30715	10241	9918	16237	21453	13006	6606	18776	20720	20805
3	1	IL-1 R2	49456	46621	46797	21453	28569	31713	32399	23828	27679	34970	43904	41516
3	2	IL-10	25024	19809	22438	8038	13705	8008	10561	4344	6316	12066	15896	17065
3	3	IL-12 p40	37266	36496	37429	24163	31242	25391	32086	29340	35258	37509	37592	33750
3	4	IL-12 p70	32853	34976	32802	16629	20899	10266	15239	21754	25825	29671	30181	29669
3	5	IL13	24000	24211	21687	8688	9525	4223	6028	11006	12814	19915	19186	22153
3	6	IL17A	18747	20017	19822	6347	7532	4483	5102	11719	11606	16764	16684	20825
3	7	IL-17F	19349	22340	25563	9660	7791	4485	4907	7230	12465	13465	14401	19493
3	8	IL-17RA	13998	15375	17202	3867	3005	3705	4020	2827	3296	4767	5290	8675
3	9	IL-1 beta	29976	31563	32932	24082	18404	9084	11677	15263	25893	32361	23105	30533
3	10	IL-2	37380	39296	40272	29794	24225	18228	23134	17691	25786	33307	28146	30141
3	11	IL-21	34786	37708	39556	27203	16279	21485	29088	20129	20034	32808	25430	25573
3	12	IL-21 R	29563	32472	33853	21826	17865	22063	29298	15786	14704	29878	23910	24581
4	1	IL-1 R2	47336	47217	45414	29682	27154	30774	25216	22172	17892	34918	41975	40717
4	2	IL-10	19078	19575	18829	6721	9419	6152	6170	3394	3751	9357	10558	16817
4	3	IL-12 p40	34286	34343	34547	24859	27442	23847	28761	25990	34140	34669	33235	31865
4	4	IL-12 p70	30265	31624	32618	15642	17425	7632	11343	19456	23391	26003	27277	27261
4	5	IL13	22071	23466	20787	6441	6709	4091	5017	7951	9072	16849	19121	16334
4	6	IL17A	19025	21316	18939	6097	7290	4667	5114	8400	9360	12405	15037	16699
4	7	IL-17F	19981	22549	24913	8586	7218	5211	6063	6577	11216	12714	13638	16125
4	8	IL-17RA	14707	15890	16638	4294	3021	4039	3604	2920	3346	5658	5997	6300
4	9	IL-1 beta	28387	30468	30110	22046	16064	9975	10127	10679	25131	30461	20495	30432
4	10	IL-2	33442	36965	38890	26145	22195	16608	20258	16694	27224	34178	27488	32148
4	11	IL-21	33021	37560	36260	23011	13923	17322	24265	16994	20722	31771	22044	27723
4	12	IL-21 R	30292	31765	31299	19382	13379	21026	27243	15425	16534	30296	19735	25610
5	1	IL-22	25774	23350	19747	17157	10604	19751	19923	15216	5776	3310	9094	15471
5	2	IL-23	36313	40737	38850	20423	23271	25711	32786	26506	18494	20572	30764	36191
5	3	IL-28A	18530	21988	24013	13267	8570	10060	9835	13313	10611	14930	19887	11624
5	4	IL-4	18721	20746	21300	11467	9673	5017	9179	10180	11690	19806	24528	20184
5	5	IL-5	19529	20386	19771	5334	3743	3864	3960	4616	5724	7032	12601	5425
5	6	IL-6	22506	22437	20906	5261	4994	4395	5756	3880	4223	4895	11657	5185
5	7	IL-6 R	48196	49076	48927	39362	39711	41362	44653	42677	43074	41275	43129	39999
5	8	MIP-3 alpha	34573	34057	32118	15315	9577	7710	8682	10809	16279	29162	19561	31732
5	9	gp130	47424	47321	47778	35404	36210	36777	39210	36755	37896	39199	41300	39943
5	10	TGF beta 1	38337	40466	41249	21835	11948	12904	17196	13533	20905	34584	31871	35135
5	11	TGF beta 3	30519	36101	35652	23540	16093	19597	27980	21414	22034	30200	28173	29259
5	12	TNF alpha	29619	30319	32313	15072	7947	13032	23933	11275	8424	23766	18452	17180
6	1	IL-22	23941	19777	18998	16181	9065	13967	17478	12603	4979	5551	8698	13659
6	2	IL-23	37555	41046	40795	21074	21119	21165	26852	24301	18394	23040	29424	33987
6	3	IL-28A	21913	20977	22765	11381	8222	9014	8750	7688	8121	16767	19560	9810
6	4	IL-4	21804	22399	20547	10812	6841	4675	5830	8769	9048	13563	21758	14010
6	5	IL-5	21659	20383	19854	6803	3893	3798	4010	4515	4696	5339	10496	3358
6	6	IL-6	23610	22848	20500	5167	4272	4182	5209	3897	4213	5268	8970	3702
6	7	IL-6 R	47610	48378	48900	39150	39149	41386	44280	42023	42760	41096	42507	39601
6	8	MIP-3 alpha	32953	30390	28301	15410	12448	7140	8197	8907	16164	30650	16609	28789
6	9	gp130	46506	46258	46995	33854	35507	37767	37861	33970	36551	37891	40058	38026
6	10	TGF beta 1	37859	37986	36705	20325	10247	12856	13971	11655	16291	31276	28239	31894
6	11	TGF beta 3	33254	34862	35723	20679	13643	19253	30555	18262	19506	24966	28828	25008
6	12	TNF alpha	30436	30617	34079	14722	8462	12464	26907	10986	9075	19275	17308	21472
7	1	TNF beta	31909	31112	30784	26340	13204	17172	28264	24127	13891	18631	15919	24952
7	2	TRANCE	21231	21720	23728	16171	9168	11405	12477	11044	7551	15847	18823	7870
7	3	BLANK	10889	11191	11705	3083	2818	3518	3659	3177	3268	1405	3393	870
7	4	BLANK	10838	11182	11388	3070	2785	3047	3057	3542	3118	1394	3510	811
7	5	BLANK	11135	11453	11619	3179	3291	3562	2810	3040	3189	1353	3436	830
7	6	BLANK	11843	11895	12177	2946	2695	3187	3297	2934	3323	1372	3207	1136
7	7	BLANK	12742	13000	13140	3060	3040	3592	3220	4045	3005	1615	3180	1233
7	8	BLANK	11616	10521	12245	3025	2717	3381	3218	3283	3037	1836	3051	1268
7	9	BLANK	11524	10546	12579	3342	2846	3514	3095	3235	3089	1654	3244	1807
7	10	BLANK	11714	10293	12661	3310	2973	3774	3388	2933	2954	1813	3442	1820
7	11	BLANK	13882	12113	16406	4101	3365	4227	8787	3223	2940	3328	5459	4966
7	12	Pos	48888	48138	48551	42649	41596	40528	45328	43415	44808	43072	42986	45083
8	1	TNF beta	30900	27636	28708	21613	8803	6901	25101	16787	9334	15944	14263	11415
8	2	TRANCE	22077	19684	20462	13617	4807	6816	6333	7218	4642	11880	13421	2465
8	3	BLANK	10846	11286	11097	3034	2915	3514	3617	3351	3342	1330	2701	995
8	4	BLANK	10884	11073	11477	3122	3030	3299	2940	3423	3258	1381	2664	741
8	5	BLANK	10862	11039	10858	2954	2933	4227	2776	3226	3520	1543	2866	928
8	6	BLANK	11096	11624	11757	2983	2721	3231	2708	3507	3106	1418	2662	1158
8	7	BLANK	11351	10875	11315	3131	2717	3173	2938	3424	2992	1343	2486	1162
8	8	BLANK	10779	10337	11972	2950	2797	3260	2659	3371	3009	1557	2610	1301
8	9	BLANK	11044	10218	11595	2923	2776	3361	2936	3281	2896	1549	2674	1418
8	10	BLANK	11374	9998	12027	3102	2892	3488	3369	3210	2881	1631	3115	1812
8	11	BLANK	13198	11736	16270	3743	3086	4227	5695	3407	2816	2963	4450	4367
8	12	Pos	48581	47790	48400	38986	39042	35250	42527	42768	43143	42836	43723	45399

## Sheet: Summary
			Original value												Standard value												Standard value （After Combat）															Ratio			P value			CV value
Row	Column	Name	2	19	22	4	5	15	6	7	26	10	28	14	2	4	5	7	10	6	19	15	14	22	26	28	2	4	5	7	10	6	19	15	14	22	26	28	Mean of MCD in relapse group	Mean of MCD in remission group	Mean of healthy controls group	MCD in relapse vs MCD in remission	MCD in relapse vs healthy control	MCD in remission vs Healthy control	MCD in relapse vs MCD in remission	MCD in relapse vs Healthy control	MCD in remission vs Healthy control	MCD in relapse	MCD in remission
1,2 7,8	1,2 12	POS(average)	49948.7	48872.7	48371.3	44177	42622.5	42979.7	45244.7	44332.8	45797.2	40770	44545.3	44372	1	1	1	1	1	1	1	1	1	1	1	1	1	1	1	1	1	1	1	1	1	1	1	1	1	1	1	1	1	1	N/A	N/A	N/A	0	0
7,8	3,4,5,6,7,8,9,10	BLANK(average)	11283.6	11033.2	11850.8	3075.88	2871.62	3445.5	3105.44	3311.38	3124.19	1512.12	3015.06	1205.62	0	0	0	0	0	0	0	0	0	0	0	0	0	0	0	0	0	0	0	0	0	0	0	0	0	0	0	NA	NA	NA	N/A	N/A	N/A	N/A	N/A
1,2	3,4	NEG(average)	14214.5	12854.5	13138.5	3836.5	3496.5	4052.25	4674.5	3186.75	3326.75	2236.75	5308.5	2109.75	0	0	0	0	0	0	0	0	0	0	0	0	0	0	0	0	0	0	0	0	0	0	0	0	0	0	0	NA	NA	NA	N/A	N/A	N/A	N/A	N/A
7,8	11	BLANK	13540	11924.5	16338	3922	3225.5	4227	7241	3315	2878	3145.5	4954.5	4666.5	0	0	0	0	0	0	0	0	0	0	0	0	0	0	0	0	0	0	0	0	0	0	0	0	0	0	0	NA	NA	NA	N/A	N/A	N/A	N/A	N/A
1,2	5	CD30 (TNFRSF8)	19575	19692	18810.5	3708.5	4213.5	3902.5	3936	3522.5	4214	7568	9659.5	12785	0.214442	0.0153919	0.0337571	0.0051467	0.154259	0.01971	0.22883	0.0115596	0.26825	0.190571	0.0255387	0.15999	0.074477	0.042904	0.074955	0.019702	0.058733	0.051144	0.074255	0.03635	0.113274	0.051081	0.063836	0.059539	0.0536525	0.0746263	0.058152	0.718949	0.922625	1.2833	0.310202	0.734332	0.50501	0.389872	0.515413
1,2	6	CD40 Ligand (TNFSF5)	24485.5	31711	30019	21050	12722	10230.5	11013.5	24161	30030.5	29318.5	27148.5	30904	0.341443	0.437315	0.247803	0.508261	0.708301	0.187665	0.546461	0.171624	0.687998	0.49748	0.630523	0.581105	0.238582	0.556443	0.370427	0.619718	0.479472	0.303544	0.5264	0.292338	0.442135	0.442405	0.742537	0.347542	0.428031	0.420291	0.510828	1.01842	0.837916	0.822764	0.940192	0.506257	0.54572	0.347448	0.282067
1,2	7	CD40 (TNFRSF5)	20157	26956.5	29141.5	8587.5	6025.5	4323	4674.5	5666	10434.5	12136	10317.5	29853	0.229495	0.134099	0.079341	0.0573998	0.270618	0.0372352	0.420812	0.022196	0.66365	0.473452	0.17131	0.175834	0.07259	0.240209	0.164188	0.129842	0.129307	0.094874	0.198584	0.068282	0.341919	0.2488	0.300438	0.078974	0.138502	0.202928	0.209404	0.682515	0.661409	0.969076	0.337703	0.247718	0.953129	0.426066	0.674476
1,2	8	GCSF	16942	19427	19179.5	4830.5	3203.5	3775	3741.5	2817.5	3067	5102.5	5076	5996	0.146345	0.0426904	0.0083489	N/A	0.0914562	0.0150943	0.221827	0.0083346	0.110975	0.200675	N/A	0.0496249	0.021652	0.093169	0.02885	0.015628	0.037069	0.044148	0.056543	0.02614	0.053348	0.047619	0.014178	0.018494	0.040086	0.0453437	0.0267637	0.884049	1.49778	1.69422	0.777009	0.484845	0.262525	0.697398	0.368462
1,2	9	GITR (TNFRSF18)	34232	37396.5	37137.5	29927	23853	14882	21529	24194.5	26624.5	31742	28754	33315.5	0.593518	0.653294	0.527822	0.509078	0.770033	0.437207	0.696715	0.289281	0.743863	0.692397	0.550707	0.619763	0.444278	0.752773	0.645334	0.628704	0.609233	0.563274	0.607194	0.403139	0.61071	0.601473	0.641719	0.474229	0.607266	0.540348	0.572474	1.12384	1.06078	0.943882	0.404932	0.630128	0.725214	0.167263	0.219931
1,2	10	GM-CSF	19134.5	20579	23819	8185	3532	4259.5	6258	3185.5	3318	8131.5	8734	4546.5	0.20305	0.124306	0.0166128	N/A	0.168613	0.074813	0.252271	0.0205898	0.0773953	0.327713	0.0045418	0.137705	0.027038	0.261762	0.061655	0.020373	0.06365	0.181754	0.063595	0.061557	0.026436	0.102613	0.020782	0.060733	0.102705	0.0505293	0.061376	2.03259	1.67338	0.823275	0.403104	0.513963	0.703548	0.946628	0.413429
1,2	11	IFN-gamma	35621.5	38276	38041	24480	17187.5	19829.5	27207	21536.5	16557	25961.5	26244	26032	0.629455	0.520767	0.36014	0.444283	0.622789	0.571951	0.719957	0.414426	0.575132	0.717137	0.314785	0.559326	0.447726	0.613675	0.47015	0.547151	0.531206	0.656673	0.568999	0.503423	0.49998	0.565846	0.412723	0.479739	0.54443	0.524134	0.486103	1.03872	1.11999	1.07824	0.698815	0.333907	0.486642	0.14796	0.0742031
1,2	12	IL-1 R1	28310.5	30582.5	30297.5	10152.5	10060	15853	20773	13336	5505.5	16907	19371	22953.5	0.44037	0.172176	0.180836	0.244375	0.392147	0.419266	0.516638	0.313843	0.503815	0.505106	0.0558038	0.393832	0.201155	0.304164	0.315077	0.391165	0.226329	0.57646	0.336528	0.439588	0.346222	0.322214	0.127126	0.247196	0.335725	0.374113	0.232179	0.89739	1.44598	1.61131	0.661865	0.284754	0.0966106	0.405194	0.15212
3,4	1	IL-1 R2	48396	46919	46105.5	25567.5	27861.5	31243.5	28807.5	23000	22785.5	34944	42939.5	41116.5	0.959843	0.547226	0.628662	0.479959	0.851597	0.609932	0.94837	0.703139	0.924582	0.937957	0.460744	0.961333	0.77732	0.681105	0.75204	0.620204	0.689951	0.73597	0.736474	0.820764	0.765252	0.719617	0.606898	0.807581	0.709432	0.774163	0.711365	0.916385	0.997282	1.08828	0.130049	0.970853	0.376148	0.0804129	0.0553446
3,4	2	IL-10	22051	19692	20633.5	7379.5	11562	7080	8365.5	3869	5033.5	10711.5	13227	16941	0.278479	0.104708	0.218621	0.0135935	0.234332	0.124826	0.22883	0.0919331	0.364528	0.240488	0.0447429	0.245891	0.153289	0.197489	0.33464	0.045747	0.10155	0.223985	0.110618	0.175601	0.196377	0.123222	0.104829	0.112602	0.176117	0.160865	0.113551	1.09481	1.55099	1.41668	0.81466	0.33495	0.147267	0.573204	0.27811
3,4	3	IL-12 p40	35776	35419.5	35988	24511	29342	24619	30423.5	27665	34699	36089	35413.5	32807.5	0.633451	0.521522	0.665907	0.59368	0.880763	0.648281	0.644467	0.535575	0.732095	0.660922	0.739925	0.780116	0.609261	0.602145	0.718027	0.661047	0.764499	0.704289	0.63803	0.611958	0.61578	0.671626	0.772343	0.663742	0.676545	0.621923	0.70257	1.08783	0.962956	0.885211	0.200587	0.577937	0.0879482	0.0947116	0.0226389
3,4	4	IL-12 p70	31559	33300	32710	16135.5	19162	8949	13291	20605	24608	27837	28729	28465	0.524386	0.317744	0.409812	0.421575	0.670563	0.241712	0.588454	0.139209	0.631496	0.571164	0.503452	0.619161	0.3325	0.46225	0.554716	0.566081	0.441866	0.379975	0.46804	0.247557	0.427889	0.441236	0.621972	0.415473	0.456231	0.381162	0.492894	1.19695	0.925618	0.773315	0.325933	0.616261	0.29989	0.20358	0.308095
3,4	5	IL-13	23035.5	23838.5	21237	7564.5	8117	4157	5522.5	9478.5	10943	18382	19153.5	19243.5	0.303942	0.109209	0.131956	0.150339	0.429719	0.057359	0.338411	0.0179971	0.417869	0.257013	0.183226	0.388595	0.132042	0.223391	0.255859	0.280949	0.172717	0.140761	0.226234	0.055864	0.19224	0.130863	0.295092	0.173025	0.200953	0.158113	0.19966	1.27095	1.00648	0.79191	0.422092	0.979689	0.593142	0.307457	0.570267
3,4	6	IL-17A	18886	20666.5	19380.5	6222	7411	4575	5108	10059.5	10483	14584.5	15860.5	18762	0.196623	0.076546	0.114196	0.164502	0.332987	0.0475225	0.254584	0.0285702	0.406714	0.206178	0.172447	0.309303	0.108173	0.146997	0.195841	0.254446	0.151109	0.104432	0.196998	0.070972	0.207874	0.128604	0.257648	0.140457	0.160166	0.158615	0.17557	1.00978	0.912266	0.903429	0.973198	0.73326	0.792243	0.355677	0.47975
3,4	7	IL-17F	19665	22444.5	25238	9123	7504.5	4848	5485	6903.5	11840.5	13089.5	14019.5	17809	0.21677	0.147128	0.116548	0.087567	0.294906	0.0564691	0.301572	0.0354756	0.384637	0.366567	0.204258	0.264974	0.099837	0.230086	0.194618	0.158479	0.162369	0.115631	0.175328	0.084371	0.229935	0.253281	0.296785	0.135758	0.16017	0.163211	0.228608	0.981366	0.700632	0.713935	0.941677	0.153425	0.36565	0.302096	0.450548
3,4	8	IL-17 RA	14352.5	15632.5	16920	4080.5	3013	3872	3812	2873.5	3321	5212.5	5643.5	7487.5	0.0793723	0.0244428	0.0035565	N/A	0.0942582	0.0167673	0.121548	0.0107881	0.145527	0.138805	0.0046121	0.0632897	0.017404	0.053881	0.013515	0.013515	0.034234	0.041114	0.038274	0.030263	0.058765	0.049423	0.016449	0.020486	0.0289438	0.042434	0.028786	0.682091	1.00548	1.47412	0.277691	0.989968	0.366378	0.579617	0.346405
3,4	9	IL-1 beta (IL-1 F2)	29181.5	31015.5	31521	23064	17234	9529.5	10902	12971	25512	31411	21800	30482.5	0.462896	0.486316	0.36131	0.235477	0.761602	0.185019	0.528081	0.153892	0.678233	0.538607	0.524637	0.452319	0.297937	0.623376	0.503497	0.370126	0.516452	0.31122	0.416303	0.267737	0.452945	0.433358	0.646509	0.267937	0.437101	0.378995	0.449268	1.15332	0.972919	0.843583	0.522494	0.911797	0.599321	0.298471	0.258786
3,4	10	IL-2	35411	38130.5	39581	27969.5	23210	17418	21696	17192.5	26505	33742.5	27817	31144.5	0.624011	0.605668	0.511646	0.338387	0.820991	0.44117	0.716112	0.353428	0.693569	0.759305	0.547907	0.597201	0.450714	0.704226	0.623377	0.462333	0.681537	0.560047	0.586872	0.471137	0.557857	0.647931	0.646823	0.462283	0.580372	0.538622	0.585679	1.07751	0.990939	0.919654	0.561862	0.94647	0.542743	0.186503	0.111799
3,4	11	IL-21	33903.5	37634	37908	25107	15101	19403.5	26676.5	18561.5	20378	32289.5	23737	26648	0.585022	0.536022	0.30765	0.37176	0.78398	0.559361	0.702991	0.403651	0.589403	0.713495	0.404326	0.49896	0.407803	0.634722	0.423842	0.486402	0.658812	0.654706	0.567611	0.505824	0.482182	0.580949	0.50644	0.399565	0.544381	0.518539	0.495651	1.04984	1.09831	1.04618	0.732488	0.555148	0.715452	0.217308	0.0850679
3,4	12	IL-21 R	29927.5	32118.5	32576	20604	15622	21544.5	28270.5	15605.5	15619	30087	21822.5	25095.5	0.48219	0.426463	0.320757	0.2997	0.727876	0.597189	0.55723	0.457807	0.553437	0.567495	0.292804	0.452861	0.351263	0.5236	0.426148	0.405732	0.593916	0.667919	0.482388	0.537013	0.435758	0.497807	0.388729	0.342689	0.494763	0.485053	0.409742	1.02002	1.2075	1.1838	0.900792	0.31543	0.239268	0.245674	0.104484
5,6	1	IL-22	24857.5	21563.5	19372.5	16669	9834.5	16859	18700.5	13909.5	5377.5	4430.5	8896	14565	0.351064	0.330724	0.175163	0.258356	0.0743386	0.370084	0.278289	0.339289	0.309486	0.205959	0.0528042	0.141606	0.265058	0.388181	0.245457	0.324856	0.074304	0.420971	0.201692	0.374701	0.236159	0.109238	0.097961	0.123099	0.286471	0.270851	0.110099	1.05767	2.60193	2.46006	0.854099	0.0494363	0.039466	0.433371	0.338095
5,6	2	IL-23	36934	40891.5	39822.5	20748.5	22195	23438	29819	25403.5	18444	21806	30094	35089	0.6634	0.429979	0.486112	0.538551	0.516938	0.633936	0.789078	0.505702	0.784948	0.765917	0.359005	0.652029	0.482008	0.534008	0.583803	0.628914	0.444864	0.708022	0.656434	0.604814	0.684129	0.62017	0.471532	0.564893	0.563603	0.648459	0.552198	0.869142	1.02065	1.17432	0.200201	0.864896	0.122092	0.172323	0.062077
5,6	3	IL-28A	20221.5	21482.5	23389	12324	8396	9537	9292.5	10500.5	9366	15848.5	19723.5	10717	0.231163	0.225009	0.138975	0.175253	0.365185	0.146824	0.276148	0.154082	0.220342	0.315938	0.146271	0.402319	0.16565	0.276989	0.193985	0.230266	0.260814	0.202026	0.220444	0.206797	0.167838	0.269026	0.198995	0.281569	0.221622	0.19836	0.249863	1.11727	0.886972	0.793873	0.422639	0.383435	0.162667	0.190977	0.137624
5,6	4	IL-4	20262.5	21572.5	20923.5	11139.5	8257	4846	7504.5	9474.5	10369	16684.5	23143	17097	0.232223	0.19619	0.135478	0.150242	0.38648	0.104394	0.278527	0.0354251	0.368142	0.248428	0.169775	0.484657	0.130386	0.299527	0.229432	0.247171	0.182871	0.190174	0.224482	0.081384	0.185698	0.182033	0.251508	0.266526	0.21326	0.163855	0.233356	1.30152	0.913885	0.702167	0.306846	0.621814	0.237112	0.274848	0.451665
5,6	5	IL-5	20594	20384.5	19812.5	6068.5	3818	3831	3985	4565.5	5210	6185.5	11548.5	4391.5	0.240797	0.0728113	0.0238077	0.0305724	0.119043	0.0208728	0.247131	0.0097511	0.0738046	0.218007	0.048879	0.205475	0.068102	0.132305	0.059027	0.070708	0.063414	0.053678	0.089452	0.02932	0.037935	0.068754	0.093894	0.120385	0.074539	0.0522357	0.0943443	1.42698	0.790074	0.55367	0.328275	0.35202	0.153827	0.388484	0.622503
5,6	6	IL-6	23058	22642.5	20703	5214	4633	4288.5	5482.5	3888.5	4218	5081.5	10313.5	4443.5	0.304524	0.0520211	0.0443103	0.0140689	0.0909212	0.0564097	0.306804	0.0213233	0.0750092	0.242391	0.0256324	0.175738	0.086406	0.099547	0.088648	0.038686	0.057554	0.105549	0.106351	0.049489	0.04749	0.066615	0.056531	0.116364	0.0793983	0.0677767	0.0798367	1.17147	0.99451	0.848942	0.579177	0.982835	0.675212	0.326452	0.493109
5,6	7	IL-6 R	47903	48727	48913.5	39256	39430	41374	44466.5	42350	42917	41185.5	42818	39800	0.947093	0.880271	0.919687	0.951663	1.01058	0.981533	0.99615	0.959385	0.894084	1.01485	0.932506	0.958408	0.892173	0.921317	0.951411	0.975573	0.980618	0.997949	0.962709	0.981403	0.884019	0.99008	0.961151	0.937587	0.953174	0.94271	0.962939	1.0111	0.989858	0.978992	0.744585	0.717158	0.578267	0.0419619	0.0548212
5,6	8	MIP-3 alpha (CCL20)	33763	32223.5	30209.5	15362.5	11012.5	7425	8439.5	9858	16221.5	29906	18085	30260.5	0.581388	0.298936	0.204797	0.15959	0.723266	0.126582	0.560005	0.10066	0.673091	0.502696	0.306923	0.362866	0.32157	0.451336	0.343517	0.286926	0.439696	0.242737	0.352143	0.197301	0.413617	0.279633	0.441147	0.204899	0.34763	0.32102	0.30856	1.08289	1.12662	1.04038	0.695252	0.580814	0.901852	0.239347	0.347223
5,6	9	gp130	46965	46789.5	47386.5	34629	35858.5	37272	38535.5	35362.5	37223.5	38545	40679	38984.5	0.922833	0.767695	0.82984	0.781326	0.943323	0.840786	0.944947	0.855627	0.875192	0.973033	0.799084	0.906903	0.842314	0.825752	0.873822	0.836384	0.904967	0.882185	0.871735	0.895705	0.836384	0.917085	0.85228	0.868101	0.860904	0.867941	0.879155	0.991892	0.97924	0.987245	0.753971	0.442097	0.688765	0.0357786	0.0343824
5,6	10	TGF beta 1	38098	39226	38977	21080	11097.5	12880	15583.5	12594	18598	32930	30055	33514.5	0.693505	0.438045	0.206936	0.226287	0.800295	0.296115	0.745063	0.238642	0.748473	0.742766	0.362614	0.65109	0.430864	0.577446	0.338152	0.360426	0.561292	0.436679	0.496585	0.375385	0.512972	0.493329	0.505979	0.427855	0.45081	0.461647	0.475721	0.976524	0.947635	0.970416	0.874225	0.69824	0.791043	0.22116	0.162794
5,6	11	TGF beta 3	31886.5	35481.5	35687.5	22109.5	14868	19425	29267.5	19838	20770	27583	28500.5	27133.5	0.532856	0.463093	0.301789	0.402878	0.664093	0.620848	0.646106	0.404195	0.60065	0.652694	0.413513	0.613659	0.402112	0.551055	0.404976	0.498518	0.55679	0.680417	0.559115	0.499549	0.481681	0.56888	0.507806	0.496857	0.515645	0.513448	0.524514	1.00428	0.98309	0.978902	0.973914	0.894762	0.749914	0.20437	0.0789661
5,6	12	TNF alpha	30027.5	30468	33196	14897	8204.5	12748	25420	11130.5	8749.5	21520.5	17880	19326	0.484777	0.287611	0.134157	0.190611	0.509665	0.529544	0.513612	0.235303	0.41978	0.584472	0.131824	0.35793	0.242181	0.418924	0.242236	0.311748	0.365277	0.649463	0.319417	0.34159	0.303433	0.403604	0.225297	0.240472	0.371638	0.32148	0.289791	1.15602	1.28244	1.10935	0.600724	0.433866	0.614671	0.410826	0.0596055
7,8	1	TNF beta (TNFDF1B)	31404.5	29374	29746	23976.5	11003.5	12036.5	26682.5	20457	11612.5	17287.5	15091	18183.5	0.52039	0.508517	0.204571	0.417967	0.40184	0.559504	0.4847	0.217306	0.393313	0.490005	0.198915	0.290774	0.30593	0.599577	0.31122	0.520616	0.330908	0.642286	0.358861	0.292229	0.351977	0.365744	0.274201	0.242622	0.451756	0.334356	0.294189	1.35112	1.5356	1.13653	0.247445	0.14162	0.398655	0.340797	0.109598
7,8	2	TRANCE (TNFSF11)	21654	20702	22095	14894	6987.5	9110.5	9405	9131	6096.5	13863.5	16122	5167.5	0.268212	0.287538	0.103542	0.141868	0.314622	0.149494	0.255522	0.143294	0.0917815	0.280506	0.0696533	0.3156	0.133606	0.364612	0.172263	0.217068	0.221217	0.225574	0.167855	0.197397	0.071854	0.198961	0.116239	0.211247	0.22239	0.145702	0.175482	1.52633	1.26731	0.830294	0.190931	0.385744	0.570345	0.352129	0.450494
Note: the original value of this data is modified by subtracting all the Blank means far from Pos, and is standardized with Pos. Among them, the points which cannot be displayed in the picture and which are very weak in the image are less accurate.If interested, other methods can be used for further verification.
[truncated: 1 more columns]

## Sheet: Clustering
Note: we used the standard values (After Combat)of the proteins on the chip for cluster analysis (hierarchical clustering) and closely related samples or proteins converge.
