# Supplementary material for: Usefulness of the cytokines expression of Th1/Th2/Th17 and urinary CD80 excretion in adult-onset minimal change disease
Source: PeerJ. 2020 Sep 8;8:e9854. doi: 10.7717/peerj.9854 (PMC7485503; doi:10.7717/peerj.9854)
Supplement: Supplemental Information 1 [file peerj-08-9854-s001.zip › raw data/cytokines antibody array/Up and down by 1.5 times.xls]

## Sheet: comparison1
			Original value									Standard value									Standard values （After Combat）											ratio	P value	CV value
Row	Column	Name	Cp-1	Cp-2	Cp-5	Cp-7	Cp-8	Cp-9	Cp-10	Cp-14	Cp-17	Cp-1	Cp-5	Cp-7	Cp-10	Cp-14	Cp-9	Cp-2	Cp-8	Cp-17	Cp-1	Cp-5	Cp-7	Cp-10	Cp-14	Cp-9	Cp-2	Cp-8	Cp-17	Mean of Cp-1_Cp-5_Cp-7_Cp-9_Cp-10_Cp-14 group	Mean of Cp-2_Cp-8_Cp-17 group	Cp-1_Cp-5_Cp-7_Cp-9_Cp-10_Cp-14 vs Cp-2_Cp-8_Cp-17	Cp-1_Cp-5_Cp-7_Cp-9_Cp-10_Cp-14 vs Cp-2_Cp-8_Cp-17	Cp-1_Cp-5_Cp-7_Cp-9_Cp-10_Cp-14	Cp-2_Cp-8_Cp-17
1,2	10	GM-CSF	19134.5	20579	8185	3532	4259.5	6258	3185.5	8131.5	4546.5	0.20305	0.124306	0.0166128	N/A	0.168613	0.074813	0.252271	0.0205898	0.0773953	0.027038	0.261762	0.061655	0.020373	0.06365	0.181754	0.063595	0.061557	0.026436	0.102705	0.0505293	2.03259	0.403104	0.946628	0.413429
7,8	2	TRANCE (TNFSF11)	21654	20702	14894	6987.5	9110.5	9405	9131	13863.5	5167.5	0.268212	0.287538	0.103542	0.141868	0.314622	0.149494	0.255522	0.143294	0.0917815	0.133606	0.364612	0.172263	0.217068	0.221217	0.225574	0.167855	0.197397	0.071854	0.22239	0.145702	1.52633	0.190931	0.352129	0.450494
																																Filter	Filter	Filter	Filter
																																>=1.5
			Original value									Standard value									Standard values （After Combat）											ratio	P value	CV value
Row	Column	Name	Cp-1	Cp-2	Cp-5	Cp-7	Cp-8	Cp-9	Cp-10	Cp-14	Cp-17	Cp-1	Cp-5	Cp-7	Cp-10	Cp-14	Cp-9	Cp-2	Cp-8	Cp-17	Cp-1	Cp-5	Cp-7	Cp-10	Cp-14	Cp-9	Cp-2	Cp-8	Cp-17	Mean of Cp-1_Cp-5_Cp-7_Cp-9_Cp-10_Cp-14 group	Mean of Cp-2_Cp-8_Cp-17 group	Cp-1_Cp-5_Cp-7_Cp-9_Cp-10_Cp-14 vs Cp-2_Cp-8_Cp-17	Cp-1_Cp-5_Cp-7_Cp-9_Cp-10_Cp-14 vs Cp-2_Cp-8_Cp-17	Cp-1_Cp-5_Cp-7_Cp-9_Cp-10_Cp-14	Cp-2_Cp-8_Cp-17
																																Filter	Filter	Filter	Filter
																																<=0.67
The serial number	Experimental samples name/group name	Control samples name/group name
1	Cp-1、Cp-5、Cp-7、Cp-9、Cp-10、Cp-14	Cp-2 、Cp-8、Cp-17

## Sheet: comparison2
			Original value									Standard value									Standard value（After Combat）											ratio	P value	CV value
Row	Column	Name	Cp-1	Cp-4	Cp-5	Cp-7	Cp-9	Cp-10	Cp-12	Cp-14	Cp-16	Cp-1	Cp-5	Cp-7	Cp-10	Cp-14	Cp-9	Cp-4	Cp-12	Cp-16	Cp-1	Cp-5	Cp-7	Cp-10	Cp-14	Cp-9	Cp-4	Cp-12	Cp-16	Mean of Cp-1_Cp-5_Cp-7_Cp-9_Cp-10_Cp-14 group	Mean of Cp-4_Cp-12_Cp-16 group	Cp-1_Cp-5_Cp-7_Cp-9_Cp-10_Cp-14 vs Cp-4_Cp-12_Cp-16	Cp-1_Cp-5_Cp-7_Cp-9_Cp-10_Cp-14 vs Cp-4_Cp-12_Cp-16	Cp-1_Cp-5_Cp-7_Cp-9_Cp-10_Cp-14	Cp-4_Cp-12_Cp-16
1,2	10	GM-CSF	19134.5	23819	8185	3532	6258	3185.5	3318	8131.5	8734	0.20305	0.124306	0.0166128	N/A	0.168613	0.074813	0.327713	0.0045418	0.137705	0.027038	0.261762	0.061655	0.020373	0.06365	0.181754	0.102613	0.020782	0.060733	0.102705	0.061376	1.67338	0.513963	0.946628	0.666698
3,4	2	IL-10	22051	20633.5	7379.5	11562	8365.5	3869	5033.5	10711.5	13227	0.278479	0.104708	0.218621	0.0135935	0.234332	0.124826	0.240488	0.0447429	0.245891	0.153289	0.197489	0.33464	0.045747	0.10155	0.223985	0.123222	0.104829	0.112602	0.176117	0.113551	1.55099	0.33495	0.573204	0.0813128
5,6	1	IL-22	24857.5	19372.5	16669	9834.5	18700.5	13909.5	5377.5	4430.5	8896	0.351064	0.330724	0.175163	0.258356	0.0743386	0.370084	0.205959	0.0528042	0.141606	0.265058	0.388181	0.245457	0.324856	0.074304	0.420971	0.109238	0.097961	0.123099	0.286471	0.110099	2.60193	0.0494363	0.433371	0.114361
7,8	1	TNF beta (TNFDF1B)	31404.5	29746	23976.5	11003.5	26682.5	20457	11612.5	17287.5	15091	0.52039	0.508517	0.204571	0.417967	0.40184	0.559504	0.490005	0.198915	0.290774	0.30593	0.599577	0.31122	0.520616	0.330908	0.642286	0.365744	0.274201	0.242622	0.451756	0.294189	1.5356	0.14162	0.340797	0.217372
																																Filter	Filter	Filter	Filter
																																>=1.5
			Original value									Standard value									Standard value （After Combat）											ratio	P value	CV value
Row	Column	Name	Cp-1	Cp-4	Cp-5	Cp-7	Cp-9	Cp-10	Cp-12	Cp-14	Cp-16	Cp-1	Cp-5	Cp-7	Cp-10	Cp-14	Cp-9	Cp-4	Cp-12	Cp-16	Cp-1	Cp-5	Cp-7	Cp-10	Cp-14	Cp-9	Cp-4	Cp-12	Cp-16	Mean of Cp-1_Cp-5_Cp-7_Cp-9_Cp-10_Cp-14 group	Mean of Cp-4_Cp-12_Cp-16 group	Cp-1_Cp-5_Cp-7_Cp-9_Cp-10_Cp-14 vs Cp-4_Cp-12_Cp-16	Cp-1_Cp-5_Cp-7_Cp-9_Cp-10_Cp-14 vs Cp-4_Cp-12_Cp-16	Cp-1_Cp-5_Cp-7_Cp-9_Cp-10_Cp-14	Cp-4_Cp-12_Cp-16
1,2	7	CD40 (TNFRSF5)	20157	29141.5	8587.5	6025.5	4674.5	5666	10434.5	12136	10317.5	0.229495	0.134099	0.079341	0.0573998	0.270618	0.0372352	0.473452	0.17131	0.175834	0.07259	0.240209	0.164188	0.129842	0.129307	0.094874	0.2488	0.300438	0.078974	0.138502	0.209404	0.661409	0.247718	0.426066	0.553327
																																Filter	Filter	Filter	Filter
The serial number	Experimental samples name/group name	Control samples name/group name																														<=0.67
2	Cp-1、Cp-5、Cp-7、Cp-9、Cp-10、Cp-14	Cp-4、Cp-12、Cp-16

## Sheet: comparison3
			Original value						Standard value						Standard value （After Combat）								ratio	P value	CV value
Row	Column	Name	Cp-2	Cp-4	Cp-8	Cp-12	Cp-16	Cp-17	Cp-2	Cp-8	Cp-17	Cp-4	Cp-12	Cp-16	Cp-2	Cp-8	Cp-17	Cp-4	Cp-12	Cp-16	Mean of Cp-2_Cp-8_Cp-17 group	Mean of Cp-4_Cp-12_Cp-16 group	Cp-2_Cp-8_Cp-17 vs Cp-4_Cp-12_Cp-16	Cp-2_Cp-8_Cp-17 vs Cp-4_Cp-12_Cp-16	Cp-2_Cp-8_Cp-17	Cp-4_Cp-12_Cp-16
1,2	8	GCSF	19427	19179.5	3775	3067	5076	5996	0.221827	0.0083346	0.110975	0.200675	N/A	0.0496249	0.056543	0.02614	0.053348	0.047619	0.014178	0.018494	0.0453437	0.0267637	1.69422	0.262525	0.368462	0.679642
1,2	12	IL-1 R1	30582.5	30297.5	15853	5505.5	19371	22953.5	0.516638	0.313843	0.503815	0.505106	0.0558038	0.393832	0.336528	0.439588	0.346222	0.322214	0.127126	0.247196	0.374113	0.232179	1.61131	0.0966106	0.15212	0.423843
5,6	1	IL-22	21563.5	19372.5	16859	5377.5	8896	14565	0.278289	0.339289	0.309486	0.205959	0.0528042	0.141606	0.201692	0.374701	0.236159	0.109238	0.097961	0.123099	0.270851	0.110099	2.46006	0.039466	0.338095	0.114361
																							Filter	Filter	Filter	Filter
																							>=1.5
			Original value						Standard value						Standard value （After Combat）								ratio	P value	CV value
Row	Column	Name	Cp-2	Cp-4	Cp-8	Cp-12	Cp-16	Cp-17	Cp-2	Cp-8	Cp-17	Cp-4	Cp-12	Cp-16	Cp-2	Cp-8	Cp-17	Cp-4	Cp-12	Cp-16	Mean of Cp-2_Cp-8_Cp-17 group	Mean of Cp-4_Cp-12_Cp-16 group	Cp-2_Cp-8_Cp-17 vs Cp-4_Cp-12_Cp-16	Cp-2_Cp-8_Cp-17 vs Cp-4_Cp-12_Cp-16	Cp-2_Cp-8_Cp-17	Cp-4_Cp-12_Cp-16
5,6	5	IL-5	20384.5	19812.5	3831	5210	11548.5	4391.5	0.247131	0.0097511	0.0738046	0.218007	0.048879	0.205475	0.089452	0.02932	0.037935	0.068754	0.093894	0.120385	0.0522357	0.0943443	0.55367	0.153827	0.622503	0.273662
																							Filter	Filter	Filter	Filter
The serial number	Experimental samples name/group name	Control samples name/group name																					<=0.67
3	Cp-2 、Cp-8、Cp-17	Cp-4、Cp-12、Cp-16

## Sheet: comparison4
			Original value								Standard value								Standard value （After Combat）										ratio	P value	CV value
Row	Column	Name	Cp-1	Cp-2	Cp-5	Cp-7	Cp-8	Cp-10	Cp-14	Cp-17	Cp-1	Cp-5	Cp-7	Cp-10	Cp-14	Cp-2	Cp-8	Cp-17	Cp-1	Cp-5	Cp-7	Cp-10	Cp-14	Cp-2	Cp-8	Cp-17	Mean of Cp-1_Cp-5_Cp-7_Cp-10_Cp-14 group	Mean of Cp-2_Cp-8_Cp-17 group	Cp-1_Cp-5_Cp-7_Cp-10_Cp-14 vs Cp-2_Cp-8_Cp-17	Cp-1_Cp-5_Cp-7_Cp-10_Cp-14 vs Cp-2_Cp-8_Cp-17	Cp-1_Cp-5_Cp-7_Cp-10_Cp-14	Cp-2_Cp-8_Cp-17
1,2	10	GM-CSF	19134.5	20579	8185	3532	4259.5	3185.5	8131.5	4546.5	0.20305	0.124306	0.0166128	N/A	0.168613	0.252271	0.0205898	0.0773953	0.027038	0.261762	0.061655	0.020373	0.06365	0.063595	0.061557	0.026436	0.0868956	0.0505293	1.71971	0.567288	1.11886	0.413429
5,6	5	IL-5	20594	20384.5	6068.5	3818	3831	4565.5	6185.5	4391.5	0.240797	0.0728113	0.0238077	0.0305724	0.119043	0.247131	0.0097511	0.0738046	0.068102	0.132305	0.059027	0.070708	0.063414	0.089452	0.02932	0.037935	0.0787112	0.0522357	1.50685	0.287291	0.367891	0.622503
7,8	2	TRANCE (TNFSF11)	21654	20702	14894	6987.5	9110.5	9131	13863.5	5167.5	0.268212	0.287538	0.103542	0.141868	0.314622	0.255522	0.143294	0.0917815	0.133606	0.364612	0.172263	0.217068	0.221217	0.167855	0.197397	0.071854	0.221753	0.145702	1.52196	0.245424	0.35314	0.450494
																													Filter	Filter	Filter	Filter
																													>=1.5
			Original value								Standard value								Standard value （After Combat）										ratio	P value	CV value
Row	Column	Name	Cp-1	Cp-2	Cp-5	Cp-7	Cp-8	Cp-10	Cp-14	Cp-17	Cp-1	Cp-5	Cp-7	Cp-10	Cp-14	Cp-2	Cp-8	Cp-17	Cp-1	Cp-5	Cp-7	Cp-10	Cp-14	Cp-2	Cp-8	Cp-17	Mean of Cp-1_Cp-5_Cp-7_Cp-10_Cp-14 group	Mean of Cp-2_Cp-8_Cp-17 group	Cp-1_Cp-5_Cp-7_Cp-10_Cp-14 vs Cp-2_Cp-8_Cp-17	Cp-1_Cp-5_Cp-7_Cp-10_Cp-14 vs Cp-2_Cp-8_Cp-17	Cp-1_Cp-5_Cp-7_Cp-10_Cp-14	Cp-2_Cp-8_Cp-17
3,4	8	IL-17 RA	14352.5	15632.5	4080.5	3013	3872	2873.5	5212.5	7487.5	0.0793723	0.0244428	0.0035565	N/A	0.0942582	0.121548	0.0107881	0.145527	0.017404	0.053881	0.013515	0.013515	0.034234	0.038274	0.030263	0.058765	0.0265098	0.042434	0.62473	0.238021	0.632835	0.346405
The serial number	Experimental samples name/group name	Control samples name/group name																											Filter	Filter	Filter	Filter
4	Cp-1、Cp-5、Cp-7、Cp-10、Cp-14	Cp-2 、Cp-8、Cp-17																											<=0.67

## Sheet: comparison5
			Original value								Standard value								Standard value （After Combat）										ratio	P value	CV value
Row	Column	Name	Cp-1	Cp-4	Cp-5	Cp-7	Cp-10	Cp-12	Cp-14	Cp-16	Cp-1	Cp-5	Cp-7	Cp-10	Cp-14	Cp-4	Cp-12	Cp-16	Cp-1	Cp-5	Cp-7	Cp-10	Cp-14	Cp-4	Cp-12	Cp-16	Mean of Cp-1_Cp-5_Cp-7_Cp-10_Cp-14 group	Mean of Cp-4_Cp-12_Cp-16 group	Cp-1_Cp-5_Cp-7_Cp-10_Cp-14 vs Cp-4_Cp-12_Cp-16	Cp-1_Cp-5_Cp-7_Cp-10_Cp-14 vs Cp-4_Cp-12_Cp-16	Cp-1_Cp-5_Cp-7_Cp-10_Cp-14	Cp-4_Cp-12_Cp-16
5,6	1	IL-22	24857.5	19372.5	16669	9834.5	13909.5	5377.5	4430.5	8896	0.351064	0.330724	0.175163	0.258356	0.0743386	0.205959	0.0528042	0.141606	0.265058	0.388181	0.245457	0.324856	0.074304	0.109238	0.097961	0.123099	0.259571	0.110099	2.35761	0.0777682	0.478282	0.114361
																													Filter	Filter	Filter	Filter
																													>=1.5
			Original value								Standard value								Standard value （After Combat）										ratio	P value	CV value
Row	Column	Name	Cp-1	Cp-4	Cp-5	Cp-7	Cp-10	Cp-12	Cp-14	Cp-16	Cp-1	Cp-5	Cp-7	Cp-10	Cp-14	Cp-4	Cp-12	Cp-16	Cp-1	Cp-5	Cp-7	Cp-10	Cp-14	Cp-4	Cp-12	Cp-16	Mean of Cp-1_Cp-5_Cp-7_Cp-10_Cp-14 group	Mean of Cp-4_Cp-12_Cp-16 group	Cp-1_Cp-5_Cp-7_Cp-10_Cp-14 vs Cp-4_Cp-12_Cp-16	Cp-1_Cp-5_Cp-7_Cp-10_Cp-14 vs Cp-4_Cp-12_Cp-16	Cp-1_Cp-5_Cp-7_Cp-10_Cp-14	Cp-4_Cp-12_Cp-16
The serial number	Experimental samples name/group name	Control samples name/group name																											Filter	Filter	Filter	Filter
5	Cp-1、Cp-5、Cp-7、Cp-10、Cp-14	Cp-4、Cp-12、Cp-16																											<=0.67

## Sheet: comparison6
			Original value												Standard value												Standard value （After Combat）														ratio	P value	CV value
Row	Column	Name	Cp-1	Cp-2	Cp-4	Cp-5	Cp-7	Cp-8	Cp-9	Cp-10	Cp-12	Cp-14	Cp-16	Cp-17	Cp-1	Cp-5	Cp-7	Cp-10	Cp-14	Cp-9	Cp-2	Cp-8	Cp-17	Cp-4	Cp-12	Cp-16	Cp-1	Cp-5	Cp-7	Cp-10	Cp-14	Cp-9	Cp-2	Cp-8	Cp-17	Cp-4	Cp-12	Cp-16	Mean of Cp-1_Cp-5_Cp-7_Cp-9_Cp-10_Cp-14 group	Mean of Cp-2_Cp-8_Cp-17_Cp-4_Cp-12_Cp-16 group	Cp-1_Cp-5_Cp-7_Cp-9_Cp-10_Cp-14 vs Cp-2_Cp-8_Cp-17_Cp-4_Cp-12_Cp-16	Cp-1_Cp-5_Cp-7_Cp-9_Cp-10_Cp-14 vs Cp-2_Cp-8_Cp-17_Cp-4_Cp-12_Cp-16	Cp-1_Cp-5_Cp-7_Cp-9_Cp-10_Cp-14	Cp-2_Cp-8_Cp-17_Cp-4_Cp-12_Cp-16
1,2	10	GM-CSF	19134.5	20579	23819	8185	3532	4259.5	6258	3185.5	3318	8131.5	8734	4546.5	0.20305	0.124306	0.0166128	N/A	0.168613	0.074813	0.252271	0.0205898	0.0773953	0.327713	0.0045418	0.137705	0.027038	0.261762	0.061655	0.020373	0.06365	0.181754	0.063595	0.061557	0.026436	0.102613	0.020782	0.060733	0.102705	0.0559527	1.83558	0.286201	0.946628	0.53006
5,6	1	IL-22	24857.5	21563.5	19372.5	16669	9834.5	16859	18700.5	13909.5	5377.5	4430.5	8896	14565	0.351064	0.330724	0.175163	0.258356	0.0743386	0.370084	0.278289	0.339289	0.309486	0.205959	0.0528042	0.141606	0.265058	0.388181	0.245457	0.324856	0.074304	0.420971	0.201692	0.374701	0.236159	0.109238	0.097961	0.123099	0.286471	0.190475	1.50398	0.17982	0.433371	0.554866
																																									Filter	Filter	Filter	Filter
																																									>=1.5
			Original value												Standard value												Standard value （After Combat）														ratio	P value	CV value
Row	Column	Name	Cp-1	Cp-2	Cp-4	Cp-5	Cp-7	Cp-8	Cp-9	Cp-10	Cp-12	Cp-14	Cp-16	Cp-17	Cp-1	Cp-5	Cp-7	Cp-10	Cp-14	Cp-9	Cp-2	Cp-8	Cp-17	Cp-4	Cp-12	Cp-16	Cp-1	Cp-5	Cp-7	Cp-10	Cp-14	Cp-9	Cp-2	Cp-8	Cp-17	Cp-4	Cp-12	Cp-16	Mean of Cp-1_Cp-5_Cp-7_Cp-9_Cp-10_Cp-14 group	Mean of Cp-2_Cp-8_Cp-17_Cp-4_Cp-12_Cp-16 group	Cp-1_Cp-5_Cp-7_Cp-9_Cp-10_Cp-14 vs Cp-2_Cp-8_Cp-17_Cp-4_Cp-12_Cp-16	Cp-1_Cp-5_Cp-7_Cp-9_Cp-10_Cp-14 vs Cp-2_Cp-8_Cp-17_Cp-4_Cp-12_Cp-16	Cp-1_Cp-5_Cp-7_Cp-9_Cp-10_Cp-14	Cp-2_Cp-8_Cp-17_Cp-4_Cp-12_Cp-16
The serial number	Experimental samples name/group name	Control samples name/group name																																							Filter	Filter	Filter	Filter
6	Cp-1、Cp-5、Cp-7、Cp-9、Cp-10、Cp-14	Cp-2 、Cp-8、Cp-17、Cp-4、Cp-12、Cp-16																																							<=0.67

## Sheet: comparison7
			Original value											Standard value											Standard value （After Combat）													ratio	P value	CV value
Row	Column	Name	Cp-1	Cp-2	Cp-4	Cp-5	Cp-7	Cp-8	Cp-10	Cp-12	Cp-14	Cp-16	Cp-17	Cp-1	Cp-5	Cp-7	Cp-10	Cp-14	Cp-2	Cp-8	Cp-17	Cp-4	Cp-12	Cp-16	Cp-1	Cp-5	Cp-7	Cp-10	Cp-14	Cp-2	Cp-8	Cp-17	Cp-4	Cp-12	Cp-16	Mean of Cp-1_Cp-5_Cp-7_Cp-10_Cp-14 group	Mean of Cp-2_Cp-8_Cp-17_Cp-4_Cp-12_Cp-16 group	Cp-1_Cp-5_Cp-7_Cp-10_Cp-14 vs Cp-2_Cp-8_Cp-17_Cp-4_Cp-12_Cp-16	Cp-1_Cp-5_Cp-7_Cp-10_Cp-14 vs Cp-2_Cp-8_Cp-17_Cp-4_Cp-12_Cp-16	Cp-1_Cp-5_Cp-7_Cp-10_Cp-14	Cp-2_Cp-8_Cp-17_Cp-4_Cp-12_Cp-16
1,2	10	GM-CSF	19134.5	20579	23819	8185	3532	4259.5	3185.5	3318	8131.5	8734	4546.5	0.20305	0.124306	0.0166128	N/A	0.168613	0.252271	0.0205898	0.0773953	0.327713	0.0045418	0.137705	0.027038	0.261762	0.061655	0.020373	0.06365	0.063595	0.061557	0.026436	0.102613	0.020782	0.060733	0.0868956	0.0559527	1.55302	0.48425	1.11886	0.53006
																																						Filter	Filter	Filter	Filter
																																						>=1.5
			Original value											Standard value											Standard value（After Combat）													ratio	P value	CV value
Row	Column	Name	Cp-1	Cp-2	Cp-4	Cp-5	Cp-7	Cp-8	Cp-10	Cp-12	Cp-14	Cp-16	Cp-17	Cp-1	Cp-5	Cp-7	Cp-10	Cp-14	Cp-2	Cp-8	Cp-17	Cp-4	Cp-12	Cp-16	Cp-1	Cp-5	Cp-7	Cp-10	Cp-14	Cp-2	Cp-8	Cp-17	Cp-4	Cp-12	Cp-16	Mean of Cp-1_Cp-5_Cp-7_Cp-10_Cp-14 group	Mean of Cp-2_Cp-8_Cp-17_Cp-4_Cp-12_Cp-16 group	Cp-1_Cp-5_Cp-7_Cp-10_Cp-14 vs Cp-2_Cp-8_Cp-17_Cp-4_Cp-12_Cp-16	Cp-1_Cp-5_Cp-7_Cp-10_Cp-14 vs Cp-2_Cp-8_Cp-17_Cp-4_Cp-12_Cp-16	Cp-1_Cp-5_Cp-7_Cp-10_Cp-14	Cp-2_Cp-8_Cp-17_Cp-4_Cp-12_Cp-16
The serial number	Experimental samples name/group name	Control samples name/group name																																				Filter	Filter	Filter	Filter
7	Cp-1、Cp-5、Cp-7、Cp-10、Cp-14	Cp-2 、Cp-8、Cp-17、Cp-4、Cp-12、Cp-16																																				<=0.67

## Sheet: comparison8
			Original value						Standard value						Standard value（After Combat）								ratio	P value	CV value
Row	Column	Name	Cp-1	Cp-2	Cp-7	Cp-8	Cp-10	Cp-17	Cp-1	Cp-7	Cp-10	Cp-2	Cp-8	Cp-17	Cp-1	Cp-7	Cp-10	Cp-2	Cp-8	Cp-17	Mean of Cp-2_Cp-8_Cp-17 group	Mean of Cp-1_Cp-7_Cp-10 group	Cp-1_Cp-7_Cp-10 vs Cp-2_Cp-8_Cp-17	Cp-1_Cp-7_Cp-10 vs Cp-2_Cp-8_Cp-17	Cp-2_Cp-8_Cp-17	Cp-1_Cp-7_Cp-10
																							Filter	Filter	Filter	Filter
																							>=1.5
			Original value						Standard value						Standard value（After Combat）								ratio	P value	CV value
Row	Column	Name	Cp-1	Cp-2	Cp-7	Cp-8	Cp-10	Cp-17	Cp-1	Cp-7	Cp-10	Cp-2	Cp-8	Cp-17	Cp-1	Cp-7	Cp-10	Cp-2	Cp-8	Cp-17	Mean of Cp-2_Cp-8_Cp-17 group	Mean of Cp-1_Cp-7_Cp-10 group	Cp-1_Cp-7_Cp-10 vs Cp-2_Cp-8_Cp-17	Cp-1_Cp-7_Cp-10 vs Cp-2_Cp-8_Cp-17	Cp-2_Cp-8_Cp-17	Cp-1_Cp-7_Cp-10
1,2	7	CD40 (TNFRSF5)	20157	26956.5	6025.5	4323	5666	29853	0.229495	0.079341	0.0573998	0.420812	0.022196	0.66365	0.07259	0.164188	0.129842	0.198584	0.068282	0.341919	0.202928	0.122207	0.602216	0.387993	0.674476	0.378653
1,2	8	GCSF	16942	19427	3203.5	3775	2817.5	5996	0.146345	0.0083489	N/A	0.221827	0.0083346	0.110975	0.021652	0.02885	0.015628	0.056543	0.02614	0.053348	0.0453437	0.0220433	0.486139	0.0880646	0.368462	0.300303
3,4	8	IL-17 RA	14352.5	15632.5	3013	3872	2873.5	7487.5	0.0793723	0.0035565	N/A	0.121548	0.0107881	0.145527	0.017404	0.013515	0.013515	0.038274	0.030263	0.058765	0.042434	0.0148113	0.349044	0.0323569	0.346405	0.151594
		The serial number	Experimental samples name/group name	Control samples name/group name																			Filter	Filter	Filter	Filter
		8	Cp-1、Cp-7、Cp-10	Cp-2 、Cp-8、Cp-17																			<=0.67

## Sheet: comparison9
			Original value						Standard value						Standard value（After Combat）								ratio	P value	CV value
Row	Column	Name	Cp-1	Cp-4	Cp-7	Cp-10	Cp-12	Cp-16	Cp-1	Cp-7	Cp-10	Cp-4	Cp-12	Cp-16	Cp-1	Cp-7	Cp-10	Cp-4	Cp-12	Cp-16	Mean of Cp-4_Cp-12_Cp-16 group	Mean of Cp-1_Cp-7_Cp-10 group	Cp-1_Cp-7_Cp-10 vs Cp-4_Cp-12_Cp-16	Cp-1_Cp-7_Cp-10 vs Cp-4_Cp-12_Cp-16	Cp-4_Cp-12_Cp-16	Cp-1_Cp-7_Cp-10
3,4	2	IL-10	22051	20633.5	11562	3869	5033.5	13227	0.278479	0.218621	0.0135935	0.240488	0.0447429	0.245891	0.153289	0.33464	0.045747	0.123222	0.104829	0.112602	0.113551	0.177892	1.56663	0.488659	0.0813128	0.820776
5,6	1	IL-22	24857.5	19372.5	9834.5	13909.5	5377.5	8896	0.351064	0.175163	0.258356	0.205959	0.0528042	0.141606	0.265058	0.245457	0.324856	0.109238	0.097961	0.123099	0.110099	0.278457	2.52914	0.0025188	0.114361	0.148535
																							Filter	Filter	Filter	Filter
																							>=1.5
			Original value						Standard value						Standard value（After Combat）								ratio	P value	CV value
Row	Column	Name	Cp-1	Cp-4	Cp-7	Cp-10	Cp-12	Cp-16	Cp-1	Cp-7	Cp-10	Cp-4	Cp-12	Cp-16	Cp-1	Cp-7	Cp-10	Cp-4	Cp-12	Cp-16	Mean of Cp-4_Cp-12_Cp-16 group	Mean of Cp-1_Cp-7_Cp-10 group	Cp-1_Cp-7_Cp-10 vs Cp-4_Cp-12_Cp-16	Cp-1_Cp-7_Cp-10 vs Cp-4_Cp-12_Cp-16	Cp-4_Cp-12_Cp-16	Cp-1_Cp-7_Cp-10
1,2	7	CD40 (TNFRSF5)	20157	29141.5	6025.5	5666	10434.5	10317.5	0.229495	0.079341	0.0573998	0.473452	0.17131	0.175834	0.07259	0.164188	0.129842	0.2488	0.300438	0.078974	0.209404	0.122207	0.583593	0.292723	0.553327	0.378653
1,2	10	GM-CSF	19134.5	23819	3532	3185.5	3318	8734	0.20305	0.0166128	N/A	0.327713	0.0045418	0.137705	0.027038	0.061655	0.020373	0.102613	0.020782	0.060733	0.061376	0.0363553	0.592338	0.404431	0.666698	0.609598
3,4	7	IL-17F	19665	25238	7504.5	6903.5	11840.5	14019.5	0.21677	0.116548	0.087567	0.366567	0.204258	0.264974	0.099837	0.194618	0.158479	0.253281	0.296785	0.135758	0.228608	0.150978	0.660423	0.234162	0.364382	0.316825
3,4	8	IL-17 RA	14352.5	16920	3013	2873.5	3321	5643.5	0.0793723	0.0035565	N/A	0.138805	0.0046121	0.0632897	0.017404	0.013515	0.013515	0.049423	0.016449	0.020486	0.028786	0.0148113	0.514532	0.252668	0.62481	0.151594
The serial number	Experimental samples name/group name	Control samples name/group name																					Filter	Filter	Filter	Filter
9	Cp-1、Cp-7、Cp-10	Cp-4、Cp-12、Cp-16																					<=0.67
