# Supplementary material for: Usefulness of the cytokines expression of Th1/Th2/Th17 and urinary CD80 excretion in adult-onset minimal change disease
Source: PeerJ. 2020 Sep 8;8:e9854. doi: 10.7717/peerj.9854 (PMC7485503; doi:10.7717/peerj.9854)
Supplement: Supplemental Information 1 [file peerj-08-9854-s001.zip › raw data/cytokines antibody array/note.txt]

According to the customer's requirements, the customer made a total of 12 chips, and the experiment was conducted in three times. The customer needed to integrate and compare the data of the three batches for unpaired analysis. The standard value needed to be corrected for Combat. The comparison scheme is as follows:
Comparison1	Cp-1_Cp-5_Cp-7_Cp-9_Cp-10_Cp-14 vs Cp-2_Cp-8_Cp-17
Comparison2	Cp-1_Cp-5_Cp-7_Cp-9_Cp-10_Cp-14 vs Cp-4_Cp-12_Cp-16
Comparison3	Cp-2_Cp-8_Cp-17 vs Cp-4_Cp-12_Cp-16
Comparison4	Cp-1_Cp-5_Cp-7_Cp-10_Cp-14 vs Cp-2_Cp-8_Cp-17
Comparison5	Cp-1_Cp-5_Cp-7_Cp-10_Cp-14 vs Cp-4_Cp-12_Cp-16
Comparison6	Cp-1_Cp-5_Cp-7_Cp-9_Cp-10_Cp-14 vs Cp-2_Cp-8_Cp-17_Cp-4_Cp-12_Cp-16
Comparison7	Cp-1_Cp-5_Cp-7_Cp-10_Cp-14 vs Cp-2_Cp-8_Cp-17_Cp-4_Cp-12_Cp-16
Comparison8	Cp-1_Cp-7_Cp-10 vs Cp-2_Cp-8_Cp-17
Comparison9	Cp-1_Cp-7_Cp-10 vs Cp-4_Cp-12_Cp-16
