# Supplementary material for: Usefulness of the cytokines expression of Th1/Th2/Th17 and urinary CD80 excretion in adult-onset minimal change disease
Source: PeerJ. 2020 Sep 8;8:e9854. doi: 10.7717/peerj.9854 (PMC7485503; doi:10.7717/peerj.9854)
Supplement: Supplemental Information 1 [file peerj-08-9854-s001.zip › raw data/lymphocyte subsets/Doubt (+) T cell proportion.xlsx]

## Sheet: Sheet1
MCD in relapse	MCD in remission	Healthy controls
0.31	0.37	0.31
1.04	1.53	0.45
1.14	0.44	0.1
0.47
1.16
2.42
