# Supplementary material for: Usefulness of the cytokines expression of Th1/Th2/Th17 and urinary CD80 excretion in adult-onset minimal change disease
Source: PeerJ. 2020 Sep 8;8:e9854. doi: 10.7717/peerj.9854 (PMC7485503; doi:10.7717/peerj.9854)
Supplement: Supplemental Information 1 [file peerj-08-9854-s001.zip › raw data/lymphocyte subsets/Doubt (-) T cell proportion.xlsx]

## Sheet: Sheet1
MCD in relapse	MCD in remission	Healthy controls
2.17	2.03	5.68
1.14	3.81	6.33
3.88	5.99	1.04
5.16
3.31
6.14
