# Supplementary material for: Usefulness of the cytokines expression of Th1/Th2/Th17 and urinary CD80 excretion in adult-onset minimal change disease
Source: PeerJ. 2020 Sep 8;8:e9854. doi: 10.7717/peerj.9854 (PMC7485503; doi:10.7717/peerj.9854)
Supplement: Supplemental Information 1 [file peerj-08-9854-s001.zip › raw data/lymphocyte subsets/NK cell proportion.xlsx]

## Sheet: Sheet1
MCD in relapse	MCD in remission	Healthy controls
9.97	13.52	7.31
11.33	11.57	6.63
5.38	10.58	9
16.08	17.65	10.43
7.36	20.21	9.42
7.86	19.64	13.67
20	9.55	19.55
14.67	10.03	20.17
15.23	17.23	7.49
6.54
