# Supplementary material for: Usefulness of the cytokines expression of Th1/Th2/Th17 and urinary CD80 excretion in adult-onset minimal change disease
Source: PeerJ. 2020 Sep 8;8:e9854. doi: 10.7717/peerj.9854 (PMC7485503; doi:10.7717/peerj.9854)
Supplement: Supplemental Information 1 [file peerj-08-9854-s001.zip › raw data/lymphocyte subsets/T4 lymphocyte proportion.xlsx]

## Sheet: Sheet1
MCD in relapse	MCD in remission	Healthy controls
40.84	43.31	40
29.02	37.26	28.48
32.36	37.76	42.59
30.6	40.56	22.95
40.16	27.88	30.14
32.38	36.55	32.65
25.76	45.94	36.76
33.27	38.32	45.12
46.12	29.45	38.41
40.16
